# Supplementary material for: Molecular Epidemiology of Tuberculosis in Finland, 2008-2011
Source: PLoS One. 2013 Dec 26;8(12):e85027. doi: 10.1371/journal.pone.0085027 (PMC3873426; doi:10.1371/journal.pone.0085027)
Supplement: Table S1 — Orphan and F-type strains (n=68) and corresponding spoligotyping. (XLSX) [file pone.0085027.s002.xlsx]

## Sheet: Sheet1
	Table S1. Orphan and F-type strains (n=68) and corresponding spoligotyping defined lineages/sublineages recorded among a total of 1048 M. tuberculosis strains isolated in Finland.
	IsoNumber	Year	Strain	Spoligotype Description	Octal code	Lineage*	Label	MIRU15	15-MIT	Drug R**	Country of Origin	Age	Born before 1945	Sex	Disease Classification
	FIN0220091H0032/10	2009	H0032/10	¢¢¢¢¢¢£££££££££££££¢¢¢¢¢¢¢¢¢¢¢¢¢££££¢¢¢¢¢¢¢	770000377760771	T1-RUS2	3863	231433344522223	487	1	Finland	48	1	Male	pulmonary
	FIN0220091H0127/09	2009	H0127/09	¢¢¢¢¢¢£££££££££££££¢¢¢¢¢¢¢¢¢¢¢¢¢££££¢¢¢¢¢¢¢	770000377760771	T1-RUS2	3863	231433344522223	487	1	0	34	1	Female	pulmonary
	FIN0220081H0190/08	2008	H0190/08	¢¢¢¢¢¢£££££££££££££¢¢¢¢¢¢¢¢¢¢¢¢¢££££¢¢¢¢¢¢¢	770000377760771	T1-RUS2	3863	231333344522223	Orphan	1	Finland	45	1	Male	pulmonary
	FIN0220091H0229/09	2009	H0229/09	¢¢¢¢¢¢£££££££££££££¢¢¢¢¢¢¢¢¢¢¢¢¢££££¢¢¢¢¢¢¢	770000377760771	T1-RUS2	3863	231433344522223	487	1	Finland	50	1	Male	pulmonary
	FIN0220091H0395/09	2009	H0395/09	¢¢¢¢¢¢£££££££££££££¢¢¢¢¢¢¢¢¢¢¢¢¢££££¢¢¢¢¢¢¢	770000377760771	T1-RUS2	3863	231433344522223	487	1	Finland	46	1	Male	pulmonary
	FIN0220091H0051/09	2009	H0051/09	¢¢¢¢¢¢¢¢¢¢¢¢¢¢¢¢¢¢¢¢¢¢£¢££££££¢¢££££¢¢¢£¢¢¢	777777750060731	T	3864	243433243622223	Orphan	1	Finland	76	0	Male	pulmonary
	FIN0220101H0064/10	2010	H0064/10	¢¢¢¢¢¢¢¢¢¢¢¢¢¢¢¢¢¢¢¢¢¢£¢££££££¢¢££££¢¢¢£¢¢¢	777777750060731	T	3864	243432243722223	Orphan	1	Finland	71	0	Female	extra pulmonary
	FIN0220101H0375/10	2010	H0375/10	¢¢¢¢¢¢¢¢¢¢¢¢¢¢¢¢¢¢¢¢¢¢£¢££££££¢¢££££¢¢¢£¢¢¢	777777750060731	T	3864	243432243622223	Orphan	1	Finland	73	0	Female	pulmonary
	FIN0220111H0137/11	2011	H0137/11	¢¢¢¢¢¢¢¢¢¢¢¢¢¢¢¢¢¢¢¢¢¢££¢¢¢¢¢¢£¢££££¢¢¢£¢¢¢	777777747720731	H3	3870	244533335632334	Orphan	1	Finland	75	0	Male	pulmonary
	FIN0220091H0929/09	2009	H0929/09	¢¢¢¢¢¢¢¢¢¢¢¢¢¢¢¢¢¢¢¢¢¢££¢¢¢¢¢¢£¢££££¢¢¢£¢¢¢	777777747720731	H3	3870	244533335732334	Orphan	1	Finland	57	1	Male	pulmonary
	FIN0220111H0150/11	2011	H0150/11	¢¢¢¢¢¢££££££££££££¢¢£££££¢¢¢¢¢¢¢££££¢¢¢¢¢¢¢	770000603760771	T1-RUS2	3871	131534242521223	515	1	Finland	57	1	Male	pulmonary
	FIN0220101H0395/10	2010	H0395/10	¢¢¢¢¢¢££££££££££££¢¢£££££¢¢¢¢¢¢¢££££¢¢¢¢¢¢¢	770000603760771	T1-RUS2	3871	131534242521223	515	1	Finland	47	1	Male	pulmonary
	FIN0220081H0339/08	2008	H0339/08	¢¢¢¢¢¢¢¢¢¢¢¢¢¢¢¢¢¢¢¢¢¢££¢££££££¢££££¢¢¢£¢¢¢	777777744020731	H1	3878	243733335732354	548	1	Finland	48	1	Male	extra pulmonary
	FIN0220081H0589/08	2008	H0589/08	¢¢¢¢¢¢¢¢¢¢¢¢¢¢¢¢¢¢¢¢¢¢££¢££££££¢££££¢¢¢£¢¢¢	777777744020731	H1	3878	243733335732354	548	1	Finland	62	1	Male	extra pulmonary
	FIN0220091H0575/09	2009	H0575/09	¢¢¢¢¢¢¢¢¢¢¢¢£££££¢££££££££¢¢¢¢¢¢££££¢¢¢¢¢¢¢	777701001760771	T1	3883	243322222623312	Orphan	1	Finland	73	0	Male	pulmonary
	FIN0220091H0650/09	2009	H0650/09	¢¢££¢¢¢¢¢¢¢¢¢¢¢£¢¢¢¢¢¢¢¢¢¢¢¢¢¢¢¢££££¢¢¢£¢¢£	637773777760730	T2-uganda	3885	233443452722323	Orphan	1	DRC	22	1	Female	pulmonary
	FIN0220091H0687/09	2009	H0687/09	¢¢££¢¢¢¢¢¢¢¢¢¢¢£¢¢¢¢¢¢¢¢¢¢¢¢¢¢¢¢££££¢¢¢£¢¢£	637773777760730	T2-uganda	3885	233445452722323	Orphan	1	DRC	31	1	Male	pulmonary
	FIN0220093H0009/10	2009	H0009/10	¢¢¢¢¢¢¢¢¢££££££££££¢¢¢£¢¢¢¢¢¢¢¢¢££££¢¢¢¢¢¢¢	777000357760771	T3-ETH	O01	251132341731353	477	3	Somalia	18	1	Male	extra pulmonary
	FIN0220091H0025/10	2009	H0025/10	¢¢¢¢¢¢¢¢¢¢£¢£¢¢¢¢¢¢¢¢¢¢¢¢¢¢¢¢¢¢¢££££¢¢¢¢¢¢¢	777537777760771	T3	O02	243339224822224	Orphan	1	Finland	88	0	Female	pulmonary
	FIN0220101H0038/10	2010	H0038/10	¢¢¢¢¢¢¢¢¢¢¢£££££¢¢¢¢¢¢¢¢¢¢¢¢¢¢£¢££££¢¢¢£¢¢¢	777603777720731	H3	O03	243533335732334	492	1	Finland	83	0	Male	pulmonary
	FIN0220111H0062/11	2011	H0062/11	¢¢¢¢¢¢¢¢¢¢¢¢¢¢¢¢¢¢¢¢¢£££¢¢¢£££££££¢¢£¢¢¢¢¢¢	777777707003371	Unknown	O04	443253D4C512624	Orphan	1	Somalia	30	1	Male	pulmonary
	FIN0220091H0097/10	2009	H0097/10	¢¢¢¢££¢£¢¢¢¢£¢¢¢¢¢¢¢¢¢¢¢¢¢¢¢¢¢¢¢££££¢¢¢¢¢¢¢	745737777760771	T3	O05	234432244322222	Orphan	1	Somalia	29	1	Male	extra pulmonary
	FIN0220113H0105/11	2011	H0105/11	¢¢¢£¢¢¢¢¢¢¢¢£¢¢¢¢¢¢¢¢¢¢¢¢¢¢¢££££¢£¢¢¢¢¢¢¢¢¢	737737777413771	EAI5	O06	642243742612524	Orphan	3	Thailand	29	1	Female	extra pulmonary
	FIN0220081H0106/08	2008	H0106/08	¢¢¢££££¢££¢¢£¢¢¢¢¢¢¢¢¢££££££££££££¢¢££¢¢¢¢¢	702337740003171	CAS1-Delhi	O07	264353622743423	398	1	Sudan	18	1	Female	extra pulmonary
	FIN0220103H0106/10	2010	H0106/10	¢¢££££££££££££££££££££££¢¢¢££¢¢¢¢¢¢¢¢¢¢¢¢¢¢	600000007177771	Unknown	O08	484653344935521	Orphan	3	Somalia	11	1	Male	pulmonary
	FIN0220083H0127/08	2008	H0127/08	¢££¢¢££££££££££££££££££££££££££££££££¢¢¢¢¢¢	460000000000371	Unknown	O09	243534332632442	Orphan	3	Finland	85	0	Female	extra pulmonary
	FIN0220101H0159/10	2010	H0159/10	¢¢¢¢¢¢¢¢¢¢¢¢¢¢¢¢¢¢¢¢£££££££££££¢££££¢¢¢£¢¢¢	777777600020731	H3	O10	253533335432334	Orphan	1	Finland	82	0	Male	extra pulmonary
	FIN0220101H0181/10	2010	H0181/10	¢¢¢¢£¢¢¢¢¢¢¢¢¢¢£¢¢¢¢¢¢¢¢¢¢¢¢¢¢¢¢££££¢¢¢£¢¢¢	757773777760731	T2	O11	233634322522121	Orphan	1	Finland	76	0	Male	pulmonary
	FIN0220081H0191/08	2008	H0191/08	¢¢¢¢¢¢¢¢¢¢¢¢¢¢¢¢¢¢¢¢£¢£¢¢¢¢¢££££¢£¢¢¢¢¢¢¢¢¢	777777657413771	EAI6-BGD1	O12	744253748512624	Orphan	1	Thailand	45	1	Female	pulmonary
	FIN0220081H0240/08	2008	H0240/08	¢¢¢¢¢£¢¢¢¢¢¢¢¢££¢¢¢¢¢¢¢¢¢££££££¢££££¢¢¢¢¢¢¢	767763774020771	H1	O13	253533336732343	531	1	Vietnam	70	0	Male	pulmonary
	FIN0220111H0253/11	2011	H0253/11	¢¢¢¢¢¢¢¢¢¢¢¢¢¢¢£¢¢¢¢¢¢¢¢£££££££££££££££££££	777773770000000	Unknown	O14	253533333532343	361	1	Finland	93	0	Male	pulmonary
	FIN0220101H0261/10	2010	H0261/10	¢¢¢¢¢¢¢¢¢££££¢¢¢¢¢¢¢¢¢£¢££££££¢¢££££¢¢¢¢¢¢¢	777037750060771	T5	O15	243434243622223	534	1	Finland	59	1	Female	pulmonary
	FIN0220101H0273/10	2010	H0273/10	¢¢¢£££££££¢¢¢¢¢¢¢¢¢¢¢¢££££££££££££¢¢¢¢¢££¢¢	700377740003711	CAS2	O16	264753422B44423	Orphan	1	Afghanistan	18	1	Male	pulmonary
	FIN0220081H0274/08	2008	H0274/08	£££££¢¢¢¢¢¢¢¢¢¢¢¢¢¢¢¢¢¢¢¢¢¢¢¢¢¢¢£££££££¢¢¢¢	17777777760071	T1	O17	231630244522224	Orphan	1	Finland	97	0	Female	pulmonary
	FIN0220081H0288/08	2008	H0288/08	¢¢¢¢¢¢¢¢¢¢¢¢¢¢¢¢¢¢¢¢¢££¢££££££££££££££¢¢¢¢¢	777777710000171	Unknown	O18	134426345122222	Orphan	1	Finland	69	0	Female	pulmonary
	FIN0220101H0335/10	2010	H0335/10	¢¢¢¢¢¢£££¢¢¢¢¢£¢¢¢¢¢¢¢££¢¢¢¢££££¢£¢¢¢¢¢¢¢¢¢	770767747413771	EAI6-BGD1	O19	542262742711422	Orphan	1	0	36	1	unknown	pulmonary
	FIN0220081H0370/08	2008	H0370/08	¢¢¢¢¢¢¢¢¢¢¢¢¢¢¢¢¢£¢¢¢¢£¢¢¢¢¢¢¢¢¢££££¢£¢¢¢¢¢	777776757760571	X1	O20	253433332334243	Orphan	1	Yugoslavia	52	1	Female	pulmonary
	FIN0220101H0398/10	2010	H0398/10	¢¢¢¢¢¢¢¢¢¢¢¢¢£££¢¢¢¢¢¢¢¢¢¢¢¢¢¢££££££¢¢¢¢¢¢¢	777743777700771	Unknown	O21	253533332532343	541	1	Finland	82	0	Male	pulmonary
	FIN0220101H0403/10	2010	H0403/10	¢¢¢£¢¢¢¢¢¢¢¢¢¢¢¢¢£¢¢¢¢¢¢¢¢¢¢¢¢¢¢££££¢£¢¢¢¢¢	737776777760571	X1	O22	243543332334323	Orphan	1	Yugoslavia	90	0	Female	pulmonary
	FIN0220111H0406/11	2011	H0406/11	¢¢¢¢¢¢¢¢¢¢¢¢£¢¢¢¢¢¢¢¢¢¢¢¢¢¢¢¢££¢££££¢¢¢£¢¢¢	777737777620731	H3	O23	263532436732243	Orphan	1	Finland	84	0	Female	extra pulmonary
	FIN0220101H0425/10	2010	H0425/10	¢¢¢¢¢¢¢¢¢¢¢¢¢¢¢¢¢¢£££££££££¢¢¢¢¢££££¢££££¢¢	777777000760411	T1	O24	233424244523221	563	1	Finland	83	0	Male	extra pulmonary
	FIN0220081H0468/08	2008	H0468/08	¢¢¢¢¢¢¢¢¢¢¢¢¢¢¢¢¢¢¢££££££¢¢¢¢¢¢¢££££¢££££¢¢	777777403760411	T1	O25	233424244523221	563	1	Finland	57	1	Female	extra pulmonary
	FIN0220103H0478/10	2010	H0478/10	¢¢¢££££¢¢¢¢¢¢¢¢¢¢¢¢¢£££££££££££££££££¢¢¢¢¢¢	703777600000371	CAS	O26	264751422844423	Orphan	3	India	33	1	Male	extra pulmonary
	FIN0220091H0488/09	2009	H0488/09	¢¢¢¢¢¢¢¢¢¢¢¢¢¢¢¢¢¢¢¢¢¢¢¢¢££££¢£££££££££££££	777777774100000	Unknown	O27	253533333532343	361	1	Finland	86	0	Female	extra pulmonary
	FIN0220091H0498/09	2009	H0498/09	¢£¢¢¢¢¢¢¢¢¢¢¢¢¢¢£¢¢¢¢¢¢¢¢¢¢¢£££¢££££¢¢¢¢¢¢¢	577775777420771	Ural-2	O28	223533342523223	Orphan	1	Afghanistan	18	1	Male	pulmonary
	FIN0220111H0506/11	2011	H0506/11	¢¢¢¢¢¢¢¢¢¢¢¢¢¢¢¢£¢¢¢¢¢¢¢¢¢¢¢¢¢£¢££££¢¢¢£¢¢¢	777775777720731	H3	O29	241524336632334	Orphan	1	Finland	89	0	Male	extra pulmonary
	FIN0220111H0510/11	2011	H0510/11	¢¢¢¢¢¢¢¢££¢¢¢¢¢¢¢¢¢¢¢¢¢¢¢¢¢¢£¢£¢££££¢¢¢¢¢¢¢	776377777520771	H3	O30	252533335732343	520	1	Finland	68	0	Female	pulmonary
	FIN0220091H0518/09	2009	H0518/09	¢¢¢££££££££££££¢¢¢¢¢¢¢££££££££££££¢¢££¢¢¢¢£	700007740003170	CAS2	O31	254553-22853423	Orphan	1	Somalia	27	1	unknown	extra pulmonary
	FIN0220091H0525/09	2009	H0525/09	££¢¢¢¢¢¢¢¢¢¢¢¢¢¢¢¢¢¢¢¢£££££££££££££££¢¢¢¢¢¢	177777740000371	Unknown	O32	233533343422223	Orphan	1	Somalia	31	1	Female	pulmonary
	FIN0220101H0552/10	2010	H0552/10	¢¢¢¢££££££££££££££¢¢££££¢¢¢¢¢¢¢¢££££¢¢¢¢¢¢¢	740000607760771	LAM3	O33	231534343522223	480	1	Finland	87	0	Female	pulmonary
	FIN0220101H0557/10	2010	H0557/10	¢¢¢¢¢¢¢¢¢¢¢¢¢¢¢¢¢£¢¢¢¢¢¢¢¢¢¢¢¢££££££¢¢¢¢¢¢¢	777776777700771	Unknown	O34	243535132544344	Orphan	1	Vietnam	35	1	Female	extra pulmonary
	FIN0220091H0569/09	2009	H0569/09	¢¢¢¢¢¢¢¢¢¢¢¢¢¢¢¢¢¢¢£¢¢¢¢£££££££££££££££££££	777777570000000	Unknown	O35	253533333532343	361	1	Finland	75	0	Male	pulmonary
	FIN0220083H0572/08	2008	H0572/08	£££££££¢¢¢¢¢£££££¢££££££££££££££££££¢¢¢¢¢¢¢	3701000000771	Unknown	O36	284A43-2-A34443	Orphan	3	Sudan	32	1	Male	pulmonary
	FIN0220081H0609/08	2008	H0609/08	££¢¢¢¢¢¢££¢£¢¢¢¢¢¢¢¢¢¢¢¢¢¢¢¢¢¢¢¢££££¢¢¢¢¢¢¢	176277777760771	S	O37	333234424824123	Orphan	1	Finland	86	0	Male	pulmonary
	FIN0220093H0620/09	2009	H0620/09	¢¢¢££££¢¢£¢£¢££¢¢¢¢¢£¢££££££££££££¢¢¢¢£¢¢£¢	703247640003661	CAS1-Delhi	O38	275743321843444	Orphan	3	0	27	1	Female	pulmonary
	FIN0220081H0634/08	2008	H0634/08	¢¢¢¢¢¢¢¢¢¢¢¢¢¢¢¢¢¢¢¢¢¢££¢¢¢¢¢¢£¢££££¢¢¢£¢¢£	777777747720730	H3	O39	243733335532354	553	1	Finland	81	0	Male	extra pulmonary
	FIN0220091H0659/09	2009	H0659/09	¢¢¢¢¢¢££££££££££££¢¢¢¢¢¢¢¢¢¢¢¢¢¢£££££¢¢¢¢¢¢	770000777760371	T1-RUS2	O40	231532243522223	Orphan	1	Finland	68	0	Female	extra pulmonary
	FIN0220111H0718/11	2011	H0718/11	¢¢¢¢¢¢¢¢££¢¢¢¢££££££££££¢££¢¢¢£¢££££¢¢¢¢¢¢¢	776360004720771	H3	O41	253534334732343	375	1	Finland	78	0	Male	extra pulmonary
	FIN0220091H0727/09	2009	H0727/09	¢¢¢¢¢¢¢¢£¢¢¢¢¢¢¢¢¢¢¢¢¢£££¢¢¢¢¢¢¢££££¢¢¢¢¢¢¢	776777743760771	Cameroon	O42	233531444522322	Orphan	1	Somalia	42	1	Male	pulmonary
	FIN0220111H0783/11	2011	H0783/11	¢¢¢¢¢¢¢¢¢¢¢¢¢¢¢¢¢¢¢¢¢¢£££££¢¢¢¢¢££££¢¢¢¢¢¢¢	777777740760771	T1	O43	234532245521224	Orphan	1	Finland	90	0	Female	extra pulmonary
	FIN0220091H0813/09	2009	H0813/09	¢¢£££££££££££££££££££¢¢¢¢¢¢¢¢¢¢¢££££¢¢¢¢¢¢¢	600000077760771	T1	O44	332534345422223	Orphan	1	Finland	76	0	Female	extra pulmonary
	FIN0220101H0816/10	2010	H0816/10	¢¢¢¢¢¢¢¢¢¢£££££££££££££¢¢££££££¢££££¢¢¢¢¢¢¢	777400014020771	H1	O45	253533335732343	363	1	Finland	88	0	Female	extra pulmonary
	FIN0220091H0843/09	2009	H0843/09	¢¢¢¢¢¢¢¢¢¢¢¢£¢¢¢¢¢¢¢¢¢¢¢¢¢¢££££¢££££¢¢¢¢¢¢¢	777737777020771	H3	O46	2A2112442834343	Orphan	1	FSU	72	0	Female	pulmonary
	FIN0220101H0843/10	2010	H0843/10	¢¢¢¢¢¢¢£¢¢¢¢¢¢¢¢¢¢¢¢¢¢¢¢¢¢¢¢¢¢¢¢££££¢¢¢£¢¢¢	775777777760731	T2	O47	233434322322225	Orphan	1	Finland	81	0	Male	pulmonary
	FIN0220091H0893/09	2009	H0893/09	¢¢¢£¢¢¢¢¢¢¢¢¢¢¢¢¢¢¢¢¢¢£¢££££££¢¢££££¢¢¢¢¢¢¢	737777750060771	T5	O48	243332243422223	Orphan	1	USA	80	0	Female	extra pulmonary
	FIN0220091H0895/09	2009	H0895/09	¢¢¢¢¢¢¢¢¢¢¢¢¢¢¢¢¢£¢¢¢¢¢¢¢¢¢¢¢¢£¢££££¢¢££¢¢¢	777776777720631	H3	O49	252533333532343	Orphan	1	Finland	68	0	Female	pulmonary
	FIN0220091H0897/09	2009	H0897/09	¢££¢¢¢¢¢¢¢¢¢¢¢¢¢¢¢£¢¢¢¢¢¢¢¢¢££££¢£¢¢¢¢¢££¢¢	477777377413711	EAI8-MDG	O50	543263643612514	283	1	Finland	40	1	unknown	extra pulmonary
	FIN0220081H0958/08	2008	H0958/08	¢¢¢¢¢¢¢¢¢¢¢¢¢¢¢¢¢¢¢¢¢¢¢¢¢¢£¢¢¢£££££££¢¢£¢¢¢	777777776700331	Unknown	O51	231534342622223	Orphan	1	Finland	70	0	Female	pulmonary
	* Lineage designations for orphan patterns were done manually as Expert-based interpretations using revised SpolDB4 rules.
	** Drug resistance (Drug R) information is shown as: 0, unknown; 1, pansusceptible; 2, MDRTB, i.e., combined resistance to INH-RIF (with or without resistance to other drugs); 3, any other resistance(s); 4, proven XDRTB i.e., resistance to INH + RIF + a fluoroquinolone + any 1 of 3 injectable 2nd-line drugs (capreomycin, kanamycin, amikacin).
	DRC stands for Democratic Republic of the Congo, and FSU stands for Former Soviet Union
