# Supplementary material for: Molecular Epidemiology of Tuberculosis in Finland, 2008-2011
Source: PLoS One. 2013 Dec 26;8(12):e85027. doi: 10.1371/journal.pone.0085027 (PMC3873426; doi:10.1371/journal.pone.0085027)
Supplement: Table S2 — Overview of spoligotypes found in Finland, 2008-2011. (XLSX) [file pone.0085027.s003.xlsx]

## Sheet: Sheet1
	Table S2. overview of spoligotypes found in Finland, 2008-2011
	spoligotypes			Country of birth				Drug resistance
	SIT	Lineage	spoligocode	Finnish-born	Foreign-born	unknown		pan- susceptible	any resis-tance	MDR	missing	Total
	1	Beijing	££££££££££££££££££££££££££££££££££¢¢¢¢¢¢¢¢¢	11	40	4		31	10	14		55
	2	Haarlem	££££££££££££££££££££££££¢££££££¢££££¢¢¢¢¢¢¢	7				6		1		7
	3	Haarlem	££££££££££££££££££££££££¢¢¢¢¢¢£¢££££¢¢¢¢¢¢¢		1			1				1
	4	Unknown	££££££££££££££££££££££££¢¢¢¢¢¢¢¢££££¢¢¢¢¢¢¢	2	7			9				9
	6	EAI	£££¢¢¢¢¢¢¢¢¢¢¢¢¢¢¢¢¢¢¢¢¢¢¢¢¢££££¢£¢¢¢¢¢£¢¢¢			1		1				1
	7	T	£¢¢¢¢¢¢¢¢¢¢¢¢¢¢¢¢¢¢¢¢¢¢¢¢¢¢¢¢¢¢¢££££¢¢¢¢¢¢¢		1			1				1
	8	EAI	¢££££££££££££¢¢¢¢¢¢¢¢¢¢¢¢¢¢¢££££¢£¢¢¢¢¢¢¢¢¢		1			1				1
	10	EAI	¢££¢¢¢¢¢¢¢¢¢¢¢¢¢¢¢£¢£¢¢¢¢¢¢¢££££¢£¢¢¢¢¢¢¢¢¢		3	1		3		1		4
	11	EAI	¢££¢¢¢¢¢¢¢¢¢¢¢¢¢¢¢¢¢¢¢¢¢¢¢¢¢££££¢£¢¢£££¢¢¢¢		3			3				3
	17	LAM	¢¢£¢¢¢¢¢¢¢¢¢£¢¢¢¢¢¢¢££££¢¢¢¢¢¢¢¢££££¢¢¢¢¢¢¢	2	1			3				3
	19	EAI	¢¢£¢¢¢¢¢¢¢¢¢¢¢¢¢¢¢¢££¢¢¢¢¢¢¢££££¢£¢¢¢¢¢¢¢¢¢		4	1		4		1		5
	20	LAM	¢¢£¢¢¢¢¢¢¢¢¢¢¢¢¢¢¢¢¢££££¢¢¢¢¢¢¢¢££££¢¢¢¢¢¢¢	7	1	1		9				9
	21	CAS	¢¢¢££££¢¢£¢¢¢¢¢¢¢¢¢££££££££££££££££¢¢¢¢¢¢¢¢		10	1		10	1			11
	25	CAS	¢¢¢££££¢¢¢¢¢¢¢¢¢¢¢¢¢¢¢££££££££££££¢¢££¢¢¢¢¢	3	4	1		3	1	4		8
	26	CAS	¢¢¢££££¢¢¢¢¢¢¢¢¢¢¢¢¢¢¢££££££££££££¢¢¢¢¢¢¢¢¢		7	1		6		2		8
	27	Unknown	¢¢¢££££¢¢¢¢¢¢¢¢¢¢¢¢¢¢¢££¢¢¢¢¢¢¢¢¢££££¢¢¢¢¢¢		1			1				1
	33	LAM	¢¢¢¢¢¢¢¢£££¢¢¢¢¢¢¢¢¢££££¢¢¢¢¢¢¢¢££££¢¢¢¢¢¢¢	1				1				1
	34	S	¢¢¢¢¢¢¢¢££¢¢¢¢¢¢¢¢¢¢¢¢¢¢¢¢¢¢¢¢¢¢££££¢¢¢¢¢¢¢	2	5	1		7	1			8
	35	Ural	¢¢¢¢¢¢¢¢¢¢¢¢£¢¢¢¢¢¢¢¢¢¢¢¢¢¢¢£££¢££££¢¢¢¢¢¢¢	14	1			15				15
	36	Haarlem	¢¢¢¢¢¢¢¢¢¢¢¢£¢¢¢¢¢¢¢¢¢¢¢¢¢¢¢¢¢£¢££££¢¢¢¢¢¢¢	3				2			1	3
	37	T	¢¢¢¢¢¢¢¢¢¢¢¢£¢¢¢¢¢¢¢¢¢¢¢¢¢¢¢¢¢¢¢££££¢¢¢¢¢¢¢	6		4		10				10
	39	T	¢¢¢¢¢¢¢¢¢¢¢¢¢¢¢¢¢¢£¢¢¢££¢¢¢¢¢¢¢¢££££¢££¢¢¢¢	1				1				1
	40	T	¢¢¢¢¢¢¢¢¢¢¢¢¢¢¢¢¢¢£¢¢¢¢¢¢¢¢¢¢¢¢¢££££¢¢¢¢¢¢¢	10				10				10
	41	Turkey	¢¢¢¢¢¢¢¢¢¢¢¢¢¢¢¢¢¢¢£££££¢££¢¢¢¢¢££££¢¢¢¢¢¢¢	3				3				3
	42	LAM	¢¢¢¢¢¢¢¢¢¢¢¢¢¢¢¢¢¢¢¢££££¢¢¢¢¢¢¢¢££££¢¢¢¢¢¢¢	34	5			35	1	3		39
	43	EAI	¢¢¢¢¢¢¢¢¢¢¢¢¢¢¢¢¢¢¢¢¢¢££¢¢¢¢££££¢£¢¢¢¢¢¢¢¢¢		4			4				4
	44	T	¢¢¢¢¢¢¢¢¢¢¢¢¢¢¢¢¢¢¢¢¢¢£¢¢¢¢¢¢¢¢¢££££¢¢¢¢¢¢¢	1				1				1
	45	Haarlem	¢¢¢¢¢¢¢¢¢¢¢¢¢¢¢¢¢¢¢¢¢¢¢£¢££££££¢££££¢¢¢¢¢¢¢	1				1				1
	46	Unknown	¢¢¢¢¢¢¢¢¢¢¢¢¢¢¢¢¢¢¢¢¢¢¢¢£££££££££££££££££££	24	1	1		22	1	3		26
	47	Haarlem	¢¢¢¢¢¢¢¢¢¢¢¢¢¢¢¢¢¢¢¢¢¢¢¢¢££££££¢££££¢¢¢¢¢¢¢	59	5	1		59		6		65
	48	EAI	¢¢¢¢¢¢¢¢¢¢¢¢¢¢¢¢¢¢¢¢¢¢¢¢¢¢¢¢££££¢£¢¢¢¢¢£¢¢¢	1	9	1		9		2		11
	49	Haarlem	¢¢¢¢¢¢¢¢¢¢¢¢¢¢¢¢¢¢¢¢¢¢¢¢¢¢¢¢¢¢£¢££££¢¢¢£¢¢¢	42	1			39		4		43
	50	Haarlem	¢¢¢¢¢¢¢¢¢¢¢¢¢¢¢¢¢¢¢¢¢¢¢¢¢¢¢¢¢¢£¢££££¢¢¢¢¢¢¢	35	4	1		36		4		40
	52	T	¢¢¢¢¢¢¢¢¢¢¢¢¢¢¢¢¢¢¢¢¢¢¢¢¢¢¢¢¢¢¢¢££££¢¢¢£¢¢¢	15	1			15		1		16
	53	T	¢¢¢¢¢¢¢¢¢¢¢¢¢¢¢¢¢¢¢¢¢¢¢¢¢¢¢¢¢¢¢¢££££¢¢¢¢¢¢¢	115	18	2		127		8		135
	56	Unknown	¢¢¢¢¢¢¢¢¢¢¢¢£¢¢¢¢¢¢¢¢¢¢¢£££££££££££££££££££	3				3				3
	59	LAM	¢¢¢¢¢¢¢¢¢¢¢¢¢¢¢¢¢¢¢¢££££¢¢££££¢¢££££¢¢¢¢¢¢¢		1			1				1
	60	LAM	¢¢¢¢¢¢¢¢¢¢¢¢¢¢¢¢¢¢¢¢££££¢¢¢¢¢¢¢¢££££¢¢¢£¢¢¢		1			1				1
	62	Haarlem	¢¢¢¢¢¢¢¢¢¢¢¢¢¢¢¢¢¢¢¢¢¢¢¢¢££££££¢££££¢¢¢£¢¢¢	14	2			16				16
	64	LAM	¢¢¢¢¢¢¢¢¢¢¢¢¢¢¢¢¢¢¢¢££££¢¢¢¢£¢¢¢££££¢¢¢¢¢¢¢	3				3				3
	65	T	¢¢¢¢¢¢¢¢¢¢¢¢¢¢¢¢¢¢¢¢¢¢¢¢¢¢¢¢¢¢¢¢££££¢££¢¢¢¢	1				1				1
	86	T	¢¢¢¢¢¢¢¢¢¢¢¢¢¢¢¢¢¢¢¢¢£¢¢¢¢¢¢¢¢¢¢££££¢¢¢¢¢¢¢		1			1				1
	89	EAI	¢¢£¢¢¢¢££££££££££££££££££¢¢¢££££¢£¢¢¢¢¢¢¢¢¢	1	3			2		2		4
	90	Unknown	¢¢£¢¢¢¢¢¢¢¢¢¢¢¢¢¢¢¢¢¢¢¢¢¢¢£££££££££££¢¢¢¢¢¢	4				4				4
	99	Haarlem	¢¢¢¢£¢¢¢¢¢¢¢¢¢¢¢¢¢¢¢¢¢¢¢¢¢¢¢¢¢£¢££££¢¢¢¢¢¢¢	1				1				1
	106	Unknown	¢¢¢¢¢¢¢¢£££¢¢¢¢¢¢¢¢£££££££££££££££££££¢¢¢¢¢	2				2				2
	108	Haarlem	£¢¢¢¢¢¢¢¢¢¢¢¢¢¢¢¢¢¢¢¢¢¢¢¢¢¢¢¢¢£¢££££¢¢¢£¢¢¢	1				1				1
	109	EAI	¢££¢¢¢¢¢¢¢¢¢¢¢¢¢¢¢£¢¢¢¢¢¢¢¢¢££££¢£¢¢¢¢¢¢¢¢¢		1					1		1
	117	T	¢¢¢¢¢¢¢¢¢¢¢¢¢¢£¢¢¢¢¢¢¢¢¢¢¢¢¢¢¢¢¢££££¢¢¢£¢¢¢		1			1				1
	118	T	¢¢¢¢¢¢¢¢¢¢¢¢¢¢£¢¢¢¢¢¢¢¢¢¢¢¢¢¢¢¢¢££££¢¢¢¢¢¢¢	1				1				1
	119	X	¢¢¢¢¢¢¢¢¢¢¢¢¢¢¢¢¢£¢¢¢¢¢¢¢¢¢¢¢¢¢¢££££¢¢¢¢¢¢¢	2				2				2
	126	EAI	¢££¢¢¢¢¢¢¢¢¢¢¢¢¢¢¢¢¢¢¢¢¢¢¢¢¢££££¢£¢¢¢¢¢¢¢¢¢		1			1				1
	127	Ural	¢£¢¢¢¢¢¢¢¢¢¢¢¢¢¢¢¢¢¢¢¢¢¢¢¢¢¢£££¢££££¢¢¢¢¢¢¢		2	2		4				4
	131	T	¢¢¢¢¢¢¢¢¢¢¢¢££¢¢¢¢¢¢¢¢¢¢¢¢¢¢¢¢¢¢££££¢¢¢¢¢¢¢	5		1		5		1		6
	138	EAI	¢¢¢¢¢¢¢¢¢¢¢¢¢¢¢¢¢¢¢¢¢¢¢¢¢¢¢¢££££¢£¢¢¢¢¢££££		3			3				3
	139	EAI	¢¢¢¢¢¢¢¢¢¢¢¢¢¢¢¢¢¢¢¢¢¢¢¢¢££¢££££¢£¢¢¢¢¢¢¢¢¢		1					1		1
	149	T	¢¢¢¢¢¢¢¢¢££££££££££¢¢¢¢¢¢¢¢¢¢¢¢¢££££¢¢¢¢¢¢¢		8	1		6		3		9
	152	EAI	¢¢¢¢¢¢¢¢¢¢¢¢¢¢¢¢¢¢¢¢¢¢¢¢¢¢£¢££££¢£¢¢¢¢¢¢¢¢¢	1	2	1		4				4
	153	T	¢¢¢¢£¢¢¢¢¢¢¢¢¢¢¢¢¢¢¢¢¢¢¢¢¢¢¢¢¢¢¢££££¢¢¢£¢¢¢	3				3				3
	172	T	¢¢¢¢¢¢¢¢¢¢¢¢¢¢¢¢¢¢¢¢¢¢¢¢¢¢¢¢¢¢¢£££££¢¢¢¢¢¢¢	1				1				1
	181	AFRI	¢¢¢¢¢¢£££¢¢¢¢¢¢¢¢¢¢¢¢¢¢¢¢¢¢¢¢¢¢¢¢¢¢¢¢¢£¢¢¢¢		1			1				1
	189	T	¢¢¢¢¢¢¢¢¢¢¢¢¢££££¢¢¢¢¢¢¢¢¢¢¢¢¢¢¢££££¢¢¢¢¢¢¢	1				1				1
	191	T	££¢¢¢¢¢¢¢¢¢¢¢¢¢¢¢¢¢¢¢¢¢¢¢¢¢¢¢¢¢¢££££¢¢¢¢¢¢¢	1				1				1
	196	T	¢¢£¢¢¢¢¢¢¢¢¢¢¢¢¢¢¢¢¢¢¢¢¢¢¢¢¢¢¢¢¢££££¢¢¢¢¢¢¢	2				2				2
	205	T	¢¢¢£¢¢¢¢¢¢¢¢¢¢¢¢¢¢¢¢¢¢¢¢¢¢¢¢¢¢¢¢££££¢¢¢¢¢¢¢	2				2				2
	218	Haarlem	¢¢¢¢¢¢¢¢¢¢¢¢£¢¢¢¢¢¢¢¢¢¢¢¢££££££¢££££¢¢¢¢¢¢¢	3				3				3
	237	Unknown	¢¢¢¢¢¢¢¢¢¢¢¢¢¢¢¢¢¢¢¢¢¢¢¢¢¢¢¢¢¢£££££££££££££	6	1			6		1		7
	239	T	¢¢¢¢¢¢¢¢¢¢¢¢¢¢¢¢¢¢¢¢¢¢¢¢¢¢¢¢¢¢¢¢££££££££¢¢¢		1			1				1
	241	T	¢¢¢¢¢¢¢¢¢¢¢¢¢¢¢¢¢¢¢¢¢¢¢¢¢¢¢¢¢¢¢¢££££¢££££¢¢	3				3				3
	251	T	¢¢¢¢¢¢¢££££££££££££££££££££¢¢¢¢¢££££¢¢¢¢¢¢¢		2					2		2
	254	T	¢¢¢¢¢¢¢¢¢¢¢¢¢¢££££££££££¢¢¢¢¢¢¢¢££££¢¢¢¢¢¢¢	3	2			5				5
	262	Ural	¢¢¢¢¢¢¢££¢¢¢¢¢¢¢¢¢¢¢¢¢¢¢¢¢¢¢£££¢££££¢¢¢¢¢¢¢	14	1			14		1		15
	263	Unknown	¢¢¢¢¢¢¢¢¢¢¢££££££££££££££¢¢¢¢¢¢¢££££¢¢¢¢¢¢¢	1				1				1
	264	T	¢¢¢¢¢¢¢¢¢¢¢¢¢££££££££££££¢¢¢¢¢¢¢££££¢¢¢¢¢¢¢	2				2				2
	267	Unknown	¢¢¢¢¢¢¢¢¢¢¢¢£££££££££££££¢¢¢¢¢¢¢££££¢¢¢¢¢¢¢	2				2				2
	276	T	¢¢¢¢¢¢¢¢¢¢¢¢¢¢¢¢¢¢¢¢¢¢¢¢££££££¢¢££££¢¢¢¢¢¢¢	2	1			3				3
	280	T	¢¢¢¢¢¢££££££££££££¢¢¢¢¢¢¢¢¢¢¢¢¢¢££££¢¢¢¢¢¢¢	5				5				5
	281	T	¢¢¢¢¢¢¢¢¢¢¢¢¢¢¢¢£¢¢¢¢¢¢¢¢¢¢¢¢¢¢¢££££¢¢¢¢¢¢¢		1			1				1
	283	Haarlem	¢¢¢¢¢¢¢¢¢¢¢¢¢¢¢¢¢¢¢¢¢£££¢££££££¢££££¢¢¢¢¢¢¢	1				1				1
	299	EAI	¢££¢¢¢¢¢¢¢¢¢¢¢¢¢¢££££¢¢¢¢¢¢¢££££¢££¢££¢¢¢¢¢		2			2				2
	302	X	¢¢¢¢¢¢¢¢¢¢¢¢¢£¢¢¢£¢¢¢¢¢¢¢¢¢¢¢¢¢¢££££¢¢¢¢¢¢¢		2			2				2
	331	AFRI	¢¢¢¢¢¢¢£££££¢¢¢¢¢¢¢¢££££¢¢¢¢¢¢¢¢¢¢¢¢£££¢¢¢¢			1		1				1
	345	T	¢¢¢¢¢¢¢¢¢££££££££££¢¢¢¢¢¢¢¢¢¢¢¢¢££££¢¢¢£¢¢¢			1		1				1
	353	T	¢¢¢¢¢¢¢¢¢¢¢¢¢¢¢¢¢¢¢¢¢¢¢¢¢££¢¢¢¢¢££££¢¢¢¢¢¢¢		1			1				1
	357	CAS	¢¢¢££££¢¢¢¢¢¢¢¢¢¢¢¢¢¢¢££££££££££££££¢¢¢¢¢¢¢		1	1		2				2
	381	CAS	¢¢¢££££¢¢¢¢¢¢¢¢¢¢¢¢¢¢¢££££££££££££¢¢£££¢¢¢¢		1			1				1
	383	Haarlem	¢¢¢¢¢¢¢¢££¢¢¢¢¢¢¢¢¢¢¢¢¢¢¢££££££¢££££¢¢¢¢¢¢¢	9		1		9		1		10
	384	Haarlem	¢¢¢¢¢¢¢¢¢¢¢¢¢¢¢¢¢¢¢¢£¢¢¢¢££££££¢££££¢¢¢¢¢¢¢	1				1				1
	393	T	¢¢¢¢¢¢¢¢¢¢¢¢¢£¢¢¢¢¢¢¢¢¢¢¢¢¢¢¢¢¢¢££££¢¢¢¢¢¢¢	2				2				2
	402	Unknown	¢¢¢¢¢¢¢¢¢¢¢¢¢¢¢¢¢¢¢¢£££££££££££££££££££££££	2				2				2
	429	CAS	¢¢¢££££¢¢¢¢¢¢¢¢¢¢¢¢¢¢¢££££££££££££¢¢¢¢¢£¢¢¢		1			1				1
	450	Unknown	¢¢¢¢¢¢¢¢¢¢¢¢¢¢¢¢¢£¢¢¢¢¢¢£££££££££££££££££££		1					1		1
	453	T	¢¢¢¢¢¢¢¢¢¢¢¢¢¢¢¢¢¢¢¢£¢¢¢¢¢¢¢£¢¢¢££££¢¢¢¢¢¢¢	2				2				2
	458	EAI	¢¢¢¢¢¢¢¢¢¢¢¢¢¢¢¢¢¢¢¢¢¢¢¢¢¢¢¢££££££¢¢¢¢¢¢¢¢¢		1			1				1
	462	T	¢¢¢¢¢¢¢¢¢¢¢¢¢¢¢¢¢¢¢¢¢¢¢¢¢¢¢¢£¢¢¢££££¢¢¢¢¢¢¢	1	1			2				2
	511	Haarlem	¢¢¢¢¢¢¢¢¢¢¢¢¢¢¢¢¢¢¢¢¢££££££££££¢££££¢¢¢¢¢¢¢	1	1			2				2
	520	T	¢¢¢¢¢¢¢¢¢¢¢¢¢¢¢¢¢¢¢¢¢¢¢¢¢¢¢¢¢¢¢¢££££¢£¢¢¢¢¢	1				1				1
	524	Haarlem	¢¢¢¢¢¢¢¢¢¢¢¢¢¢¢¢¢¢¢¢¢¢¢¢¢¢¢¢¢¢£¢££££¢¢¢££¢¢	2				2				2
	562	Unknown	¢¢¢¢¢¢¢¢¢¢¢¢£¢¢¢¢¢¢¢£££££££££££££££££££££££	1				1				1
	573	T	¢¢¢¢¢¢¢¢¢¢¢¢¢¢¢¢¢¢¢¢£¢¢££¢¢¢£¢¢¢££££¢¢¢¢¢¢¢			1		1				1
	581	T	¢¢¢¢¢¢¢¢¢¢¢¢¢¢¢¢¢¢¢¢£¢¢¢¢¢¢¢£¢¢¢££££¢¢£¢¢¢¢	1				1				1
	584	T	¢¢¢¢¢¢¢¢¢¢¢¢¢¢¢¢£¢¢¢¢¢¢¢¢¢¢¢¢¢¢¢££££¢¢¢£¢¢¢		1			1				1
	587	Unknown	¢¢¢££££££¢¢¢¢£££££££££££¢¢¢¢¢¢¢¢¢¢££¢¢£¢¢¢¢		1			1				1
	591	EAI	¢¢¢¢¢¢¢¢¢¢¢¢¢¢¢¢¢¢¢¢¢¢£¢¢¢¢¢££££¢£¢¢¢¢¢¢¢¢¢		1	1		2				2
	602	Unknown	¢¢¢¢¢¢¢¢¢¢¢¢¢¢¢¢¢¢¢¢¢¢¢¢££££££££££££¢¢¢¢¢¢¢	1				1				1
	612	T	¢¢¢¢¢¢¢¢¢¢¢¢¢¢¢¢¢¢¢¢¢¢¢¢¢¢¢¢¢¢¢¢££££¢¢¢¢£¢¢	2				2				2
	617	EAI	¢¢¢¢¢¢¢¢¢¢¢¢£¢¢¢¢¢¢¢¢¢¢¢¢¢£¢££££¢£¢¢¢¢¢¢¢¢¢		1			1				1
	618	EAI	¢¢¢¢¢¢¢¢¢¢¢¢£¢¢¢¢¢¢¢¢¢¢¢¢¢¢¢££££¢£¢¢¢¢¢¢¢¢¢	2				2				2
	649	T	£¢¢¢¢¢¢¢¢¢¢¢¢¢¢¢¢¢¢£££¢££¢¢¢£¢¢¢££££¢¢¢¢¢¢¢			1			1			1
	656	Ural	¢£¢¢¢¢¢¢¢¢¢¢¢¢¢¢¢¢£¢¢¢¢¢¢¢¢¢£££¢££££¢¢¢¢¢¢¢		1			1				1
	665	BOV	¢¢£££¢¢¢£¢¢¢¢¢¢£¢¢¢¢¢¢¢¢¢¢¢¢¢¢¢¢¢¢¢¢¢¢£££££		1					1		1
	726	EAI	¢¢¢¢¢¢¢¢¢¢¢¢£¢¢¢¢¢¢¢¢¢££¢¢¢¢££££¢£¢¢¢¢¢¢¢¢¢		6	3		4		5		9
	748	Haarlem	¢¢¢¢¢¢¢¢¢¢¢¢¢¢¢¢¢¢¢¢¢¢¢¢¢¢¢¢¢¢£¢££££¢¢¢¢¢££	1				1				1
	751	T	£££¢¢¢¢¢¢¢¢¢¢¢¢¢¢¢¢¢¢¢¢¢¢¢¢¢¢¢¢¢££££¢¢¢¢¢¢¢	2				2				2
	753	LAM	¢££¢¢¢¢¢¢¢¢¢¢¢¢¢¢¢¢¢££££¢¢¢¢¢¢¢¢££££¢¢¢¢¢¢¢	1				1				1
	762	Ural	¢¢¢¢¢¢¢££¢¢¢¢¢¢¢¢¢¢¢¢¢¢¢¢¢¢¢£££¢££££¢¢¢£¢¢¢	1				1				1
	777	Ural	¢¢¢¢¢¢¢¢¢¢¢¢¢¢¢¢¢¢¢¢¢¢¢¢¢¢¢¢£££¢££££¢¢¢¢¢¢¢	4				2		2		4
	787	T	¢¢¢¢¢¢¢¢¢¢¢¢¢¢¢¢¢¢¢¢¢¢¢¢¢¢¢¢¢¢¢¢£££££££¢¢¢¢	1				1				1
	788	Unknown	¢£¢¢¢¢¢¢¢¢¢¢¢¢¢¢¢¢£££££££¢££££¢¢££££¢¢¢¢¢¢¢		1					1		1
	815	LAM	¢¢¢¢¢¢¢¢¢¢¢¢¢¢¢¢¢¢¢¢££££¢¢££££¢¢££££¢¢¢£¢¢¢	1				1				1
	823	T	¢¢¢¢¢¢¢¢£££££££££££££££££¢¢¢¢¢¢¢££££¢¢¢¢¢¢¢	15				15				15
	871	Haarlem	¢¢¢£¢¢¢¢¢¢¢¢¢¢¢¢¢¢¢¢¢¢¢¢¢¢¢¢¢¢£¢££££¢¢¢¢¢¢¢	1				1				1
	877	Unknown	¢¢¢¢¢¢££££££££££££¢¢¢¢¢¢£££££££££££££££££££	4				4				4
	883	Haarlem	¢¢¢¢¢¢¢¢¢¢¢¢¢¢¢¢¢¢¢¢¢¢£¢¢££££££¢££££¢¢¢¢¢¢¢	1				1				1
	898	Haarlem	¢¢£¢¢¢¢¢¢¢¢¢¢¢¢¢¢¢¢¢¢¢¢¢¢££££££¢££££¢¢¢¢¢¢¢	1				1				1
	914	Unknown	¢¢¢¢¢¢¢¢££¢¢¢¢¢¢¢¢¢¢¢¢¢¢¢¢¢¢¢¢£¢££££¢¢¢¢¢¢¢	26				25		1		26
	917	T	¢¢¢¢¢¢¢¢¢¢£¢¢¢¢¢¢¢¢¢¢¢¢¢¢¢¢¢¢¢¢¢££££¢¢¢¢¢¢¢	7	1	1		9				9
	918	Unknown	¢¢¢¢¢¢££££££££££££¢¢££££¢¢¢¢¢¢¢¢££££¢¢¢¢¢¢¢	7				7				7
	921	Ural	¢£££¢¢¢¢¢¢¢¢£¢¢¢¢¢¢¢¢¢¢¢¢¢¢¢£££¢££££¢¢¢¢¢¢¢	11		1		11		1		12
	924	EAI	¢¢¢¢¢¢¢¢¢¢¢£££££££££££££¢¢¢¢££££¢£¢¢£¢¢¢¢¢¢		2	1		2		1		3
	925	Haarlem	¢¢¢¢¢¢¢¢¢¢¢¢££¢¢¢¢¢¢¢¢¢¢¢¢¢¢¢¢£¢££££¢¢¢¢¢¢¢	3				3				3
	926	T	¢¢¢¢¢¢£¢¢¢¢¢¢¢¢¢¢¢¢¢¢¢¢¢¢¢¢¢¢¢¢¢££££¢¢¢¢¢¢¢		1					1		1
	928	T	¢¢¢¢¢¢¢¢¢¢¢¢¢¢¢¢¢¢¢¢¢¢£¢££££££¢¢££££¢¢¢¢¢¢¢	7				7				7
	933	LAM	¢¢¢¢¢¢¢¢¢¢¢¢¢¢¢¢¢¢¢¢££££¢¢¢¢¢¢¢¢£££££££¢¢¢¢	11	1			12				12
	935	Haarlem	¢¢¢¢¢¢¢£¢¢¢¢¢¢¢¢¢¢¢¢¢¢¢¢¢¢¢¢¢¢£¢££££¢¢¢¢¢¢¢	2				1		1		2
	937	EAI	¢¢¢¢¢¢¢¢¢¢¢¢¢¢¢¢¢¢¢¢¢¢¢¢¢¢¢£££££¢£¢¢¢¢¢¢¢¢¢		1			1				1
	952	CAS	¢¢£££££¢¢¢¢¢¢¢¢¢¢¢¢¢¢¢££££££££££££¢¢¢¢¢¢¢¢¢		1			1				1
	955	Unknown	££££££££££££££££££££££££¢¢¢¢¢¢¢¢¢¢¢¢¢¢¢¢¢¢¢	1				1				1
	1063	S	¢¢¢¢¢¢¢¢££¢¢¢¢¢¢¢¢¢¢¢¢¢¢¢¢¢¢¢£¢¢££££¢¢¢¢¢¢¢	1				1				1
	1077	T	¢¢¢¢¢¢¢¢¢¢¢¢¢¢¢¢¢¢£¢¢¢¢¢¢¢¢¢¢¢¢¢££££¢¢¢£¢¢¢	1	1			1		1		2
	1105	T	¢¢¢¢¢¢¢¢¢¢¢¢¢¢¢£¢¢¢¢¢¢¢¢¢¢¢¢¢¢¢¢££££¢¢¢¢¢¢¢	1				1				1
	1117	Ural	¢¢£¢¢¢¢££¢¢¢¢¢¢¢¢¢¢¢¢¢¢¢¢¢¢¢£££¢££££¢¢¢¢¢¢¢	1				1				1
	1134	Ural	¢¢¢¢¢¢¢¢¢¢¢¢£¢¢¢¢¢¢¢¢¢¢¢¢¢¢¢£££¢££££¢¢¢£¢¢¢			1		1				1
	1135	Haarlem	¢¢¢¢¢¢¢¢¢¢¢¢£¢¢¢¢¢¢¢¢¢¢¢¢¢¢¢¢¢£¢££££¢¢¢£¢¢¢	1				1				1
	1173	T	¢¢¢¢¢¢££££££££££££¢¢¢¢¢¢¢¢¢¢¢¢¢¢££££¢¢¢£¢¢¢	1				1				1
	1229	Haarlem	¢¢¢¢¢¢¢¢¢¢¢¢¢£££¢¢¢¢¢¢¢¢¢¢¢¢¢¢£¢££££¢¢¢¢¢¢¢	1				1				1
	1242	Ural	¢¢¢¢¢¢¢¢££¢¢¢¢¢¢¢¢¢¢¢¢¢¢¢¢¢¢£££¢££££¢¢¢¢¢¢¢	1				1				1
	1245	Unknown	¢¢¢¢¢¢¢¢££¢¢¢¢¢¢¢¢¢¢¢¢¢¢¢¢¢¢£££££££££££¢¢¢¢	2	1			1		2		3
	1253	S	¢¢£¢¢¢¢¢££¢¢¢¢¢¢¢¢¢¢¢£¢¢¢¢¢¢¢¢¢¢££££¢¢¢¢¢¢¢			1				1		1
	1278	T	££££¢¢¢¢¢¢¢£¢¢¢¢¢¢¢¢¢¢¢¢¢¢¢¢¢¢¢¢££££¢¢¢¢¢¢¢			1		1				1
	1318	T	¢£¢¢¢¢¢¢¢¢¢¢¢¢£¢¢¢¢¢¢¢¢¢¢¢¢¢¢¢¢¢££££¢¢¢¢¢¢¢	1				1				1
	1345	Unknown	¢¢¢££££¢¢¢¢¢¢¢¢¢¢¢¢¢¢££££££££££££££££¢¢¢¢¢¢			1		1				1
	1383	T	¢¢¢¢¢¢£¢¢¢¢¢¢¢¢¢¢¢¢¢¢¢¢¢¢¢¢¢¢¢¢¢££££¢¢¢£¢¢¢	1				1				1
	1422	CAS	¢¢¢££££¢¢¢¢¢¢¢¢¢¢¢££££££££££££££££££¢¢¢¢¢¢¢		1			1				1
	1512	EAI	¢¢£¢£¢¢¢¢¢¢¢¢¢¢¢¢¢¢££¢¢¢¢¢¢¢££££¢£¢¢¢¢¢£££¢		1					1		1
	1533	Haarlem	¢¢¢¢¢¢¢¢¢¢¢¢¢¢££¢¢¢¢¢¢¢¢¢¢¢¢¢¢£¢££££¢¢¢¢¢¢¢	1				1				1
	1592	AFRI	¢¢¢¢¢¢¢£££££¢¢¢¢¢¢¢¢£££££¢££££££££££££££¢¢¢		1			1				1
	1607	LAM	¢¢££££££¢¢¢¢¢¢¢¢¢¢¢¢££££¢¢££££¢¢££££¢¢¢¢¢¢¢			1		1				1
	1611	Haarlem	¢¢¢¢¢¢¢¢£¢¢¢¢¢¢¢¢¢¢¢¢¢¢¢¢¢¢¢¢¢£¢££££¢¢¢¢¢¢¢	1				1				1
	1681	Haarlem	£¢¢¢¢¢¢¢¢¢¢¢¢¢¢¢¢¢¢¢¢¢¢¢¢££££££¢££££¢¢¢¢¢¢¢	1				1				1
	1727	S	¢¢¢¢¢¢¢¢££¢¢¢¢¢¢¢¢¢¢¢££££¢¢¢¢¢¢¢££££¢¢¢¢¢¢¢	1				1				1
	1804	Haarlem	¢¢¢¢¢¢¢¢¢¢¢¢¢¢¢¢¢¢¢£¢¢¢¢¢¢¢¢¢¢£¢££££¢¢¢¢¢¢¢	1				1				1
	1890	T	¢¢¢¢¢¢¢¢¢¢¢¢¢¢¢¢¢¢¢¢¢£££¢¢¢¢¢¢¢¢££££¢¢¢£¢¢¢	2				2				2
	1915	S	¢¢¢¢¢¢¢¢££¢¢¢¢¢¢¢¢¢¢¢£¢¢¢¢¢¢¢¢¢¢££££¢¢¢¢¢¢¢	1				1				1
	2028	Unknown	¢¢¢¢¢¢¢¢¢¢¢¢¢¢¢¢¢¢¢¢££££¢££££££¢££££¢¢¢¢¢¢¢		1			1				1
	2088	T	¢¢¢¢¢¢¢¢¢¢¢¢¢¢¢¢¢¢¢¢¢£¢¢¢¢¢¢¢¢¢¢££££¢¢¢£¢¢¢	1		1		2				2
	2113	T	¢¢¢¢¢¢¢¢¢££¢¢¢¢¢¢¢¢¢¢¢¢¢¢¢¢¢¢¢¢¢££££¢¢¢£¢¢¢		1			1				1
	2114	T	¢¢¢¢¢¢¢¢¢¢¢¢¢¢£££¢¢¢¢¢¢¢¢¢¢¢¢¢¢¢££££¢¢¢¢¢¢¢		1			1				1
	2201	LAM	££¢¢¢¢¢¢¢¢¢¢¢¢¢¢¢¢¢¢££££¢¢¢¢¢¢¢¢££££¢¢¢¢¢¢¢	1				1				1
	2254	T	¢¢¢£¢¢££££££££££££¢¢¢¢¢¢¢¢¢¢¢¢¢¢££££¢¢¢¢¢¢¢	1				1				1
	2263	LAM	¢¢¢¢¢£¢¢¢¢¢¢¢¢¢¢¢¢¢¢££££¢¢¢¢¢¢¢¢££££¢¢¢¢¢¢¢	1				1				1
	2278	Unknown	¢¢¢¢¢¢¢¢¢¢¢¢¢¢¢¢¢¢¢¢££££¢¢££££¢¢£££¢¢¢¢¢¢¢¢	1				1				1
	2294	Haarlem	¢¢¢¢¢¢¢¢¢¢¢¢¢¢££¢¢¢¢¢¢¢¢¢££££££¢££££¢¢¢¢¢¢¢	1				1				1
	2336	LAM	¢¢¢¢¢¢¢¢¢¢¢££¢¢¢¢¢¢¢££££¢¢¢¢¢¢¢¢££££¢¢¢¢¢¢¢	1				1				1
	2508	Unknown	¢¢¢¢¢¢¢¢¢¢£¢¢¢¢¢¢¢¢¢£££££££££££££££££££££££		1			1				1
	2535	Unknown	¢¢¢¢¢¢¢¢¢¢¢¢¢¢¢¢¢¢£¢££££¢¢¢¢¢££££££££¢¢£¢¢¢	2				2				2
	2538	T	¢¢¢¢¢¢¢¢¢¢¢¢¢££££¢£££££££¢¢¢¢¢¢¢££££¢¢¢¢¢¢¢	1							1	1
	2579	T	¢¢¢¢¢¢¢¢£££££££££££££££££££¢¢¢¢¢££££¢¢¢¢¢¢¢	1				1				1
	2685	CAS	¢¢¢££££¢¢¢¢¢¢¢¢¢¢¢££££££££££££££££¢¢££¢¢¢¢¢	1				1				1
	2744	Unknown	¢¢¢¢¢¢¢¢¢¢¢¢¢¢¢¢¢¢¢¢¢¢¢¢¢¢¢¢¢¢£££££££££¢¢¢¢	1				1				1
	2756	CAS	¢¢¢££££¢¢¢¢¢¢¢¢¢¢¢¢¢¢£££££££££££££££££¢¢¢¢¢		1			1				1
	2793	T	¢£££££££££££££££££¢¢¢¢£¢¢¢¢¢¢¢¢¢££££¢¢¢¢¢¢¢		1			1				1
	2884	LAM	¢¢¢¢¢£££¢¢¢¢¢¢¢¢¢¢¢¢££££¢¢¢¢¢¢¢¢££££¢¢¢¢¢¢¢	1				1				1
	2912	T	¢¢¢¢¢¢¢¢¢¢¢¢¢¢¢¢¢¢£¢¢¢£¢££££££¢¢££££¢¢¢¢¢¢¢	1				1				1
	2946	Unknown	¢¢¢¢¢¢¢¢£££¢£¢¢¢¢¢¢£££££££££££££££££££¢¢¢¢¢	2				2				2
	3051	Manu	¢¢¢¢¢¢¢¢¢¢¢¢¢¢¢££¢£££££££££££££££££££¢¢¢¢¢¢		1			1				1
	3110	T	¢¢¢¢¢¢¢¢¢¢¢££££££££££££££££¢¢¢¢¢££££¢¢¢¢¢¢¢	1				1				1
	3134	Haarlem	¢¢¢¢¢¢¢¢¢¢¢¢£¢¢¢¢¢£¢¢¢¢¢¢¢¢¢¢¢£¢££££¢¢¢¢¢¢¢	1	1			2				2
	3141	T	££¢¢¢¢¢¢¢££££££££££¢¢¢¢¢¢¢¢¢¢¢¢¢££££¢¢¢¢¢¢¢		1			1				1
	3169	Unknown	¢££¢¢£££££££¢¢££££££££££££££££££££££¢¢¢¢¢¢¢	1						1		1
	3189	Haarlem	¢¢¢¢¢¢¢¢¢¢¢¢¢¢¢¢¢¢¢¢¢¢¢£¢£¢¢¢¢£¢££££¢¢¢¢¢¢¢		1					1		1
	3191	Unknown	¢£££££££££££¢¢££££££££££££££££££££££¢¢¢¢¢¢¢	1						1		1
	3251	Haarlem	¢¢¢¢¢¢¢¢£££¢¢¢¢¢¢¢¢¢¢¢¢¢¢¢¢¢¢¢£¢££££¢¢¢¢¢¢¢	1				1				1
	3283	T	¢¢¢¢¢¢£££¢¢¢¢¢¢¢¢¢¢¢¢¢¢¢¢¢¢¢¢¢¢¢££££¢¢¢£¢¢¢	1				1				1
	3339	Ural	¢¢¢¢¢¢¢¢¢¢¢¢£¢¢£¢¢¢¢¢¢¢¢¢¢¢¢£££¢££££¢¢¢¢¢¢¢	1				1				1
	3377	CAS	¢¢¢£££££££¢¢¢¢¢¢¢¢¢¢¢¢££££££££££££¢£¢¢¢¢¢¢¢	1				1				1
	3450	Haarlem	¢¢¢¢¢¢¢¢¢¢¢¢¢¢¢¢¢¢¢£££££¢£¢¢¢¢£¢££££¢¢¢¢¢¢¢		1			1				1
	3802	CAS	¢¢¢££££¢¢¢¢¢¢¢¢¢££££££££££££££££££¢¢¢¢¢¢¢¢¢		1			1				1
	3840	T	¢¢¢¢¢¢¢¢¢¢¢¢¢¢¢¢¢¢¢££¢¢¢££££££¢¢££££¢¢¢¢¢¢¢	5	10			15				15
	3863	T	¢¢¢¢¢¢£££££££££££££¢¢¢¢¢¢¢¢¢¢¢¢¢££££¢¢¢¢¢¢¢	4		1		5				5
	3864	T	¢¢¢¢¢¢¢¢¢¢¢¢¢¢¢¢¢¢¢¢¢¢£¢££££££¢¢££££¢¢¢£¢¢¢	3				3				3
	3865	Unknown	¢¢¢¢¢¢¢¢¢¢¢£££££££££££££££££££££££££££¢¢¢¢¢		2			2				2
	3866	EAI	¢¢¢¢¢¢¢£¢¢¢¢¢¢¢¢¢¢¢¢¢¢£¢¢¢¢¢££££¢£¢¢¢¢¢¢¢¢¢			1				1		1
	3867	Haarlem	£££¢¢¢¢¢¢¢¢¢¢¢¢¢¢¢¢¢¢¢¢¢¢££££££¢££££¢¢¢¢¢¢¢	1				1				1
	3868	T	¢¢¢¢¢¢££££££££££££¢¢£¢¢¢¢¢¢¢¢¢¢¢££££¢¢¢¢¢¢¢	2				2				2
	3869	Ural	¢¢¢¢¢¢¢¢¢¢¢¢£¢¢¢£¢¢¢¢¢¢¢¢¢¢¢£££¢££££¢¢¢¢¢¢¢	2				2				2
	3870	Haarlem	¢¢¢¢¢¢¢¢¢¢¢¢¢¢¢¢¢¢¢¢¢¢££¢¢¢¢¢¢£¢££££¢¢¢£¢¢¢	2				2				2
	3871	T	¢¢¢¢¢¢££££££££££££¢¢£££££¢¢¢¢¢¢¢££££¢¢¢¢¢¢¢	2				2				2
	3872	T	¢¢¢¢¢¢¢¢¢¢£¢¢¢¢¢¢¢¢¢¢¢££¢¢¢¢¢¢¢¢££££¢££¢¢¢¢	4				3		1		4
	3873	T	¢¢£££££¢¢¢¢¢¢¢¢¢¢¢¢¢¢¢¢¢¢¢¢¢¢¢¢¢££££¢¢¢¢¢¢¢	2				2				2
	3874	Haarlem	¢¢¢¢¢¢¢¢¢¢¢¢¢¢¢¢¢¢¢¢¢¢¢¢¢¢¢¢¢¢£¢££££¢¢¢¢¢£¢	1				1				1
	3875	S	¢¢£¢¢¢¢¢££¢¢¢¢¢¢¢¢¢¢¢¢¢¢¢¢¢¢¢¢¢¢££££¢¢¢£¢¢¢			1		1				1
	3876	Unknown	¢¢¢¢¢¢£¢£¢¢¢££££££££££££££££££££££¢¢¢¢£¢¢¢¢		2			2				2
	3877	CAS	¢¢¢££££££££££££££££££££££££££££££££££££¢¢¢¢		1				1			1
	3878	Haarlem	¢¢¢¢¢¢¢¢¢¢¢¢¢¢¢¢¢¢¢¢¢¢££¢££££££¢££££¢¢¢£¢¢¢	2				2				2
	3879	Haarlem	¢¢¢¢¢¢¢¢¢¢¢¢¢¢¢¢¢¢¢¢¢¢¢¢¢¢£££££¢££££¢¢¢£¢¢¢	1						1		1
	3880	T	¢£££¢¢¢¢¢¢¢¢¢¢¢¢££¢¢¢¢¢¢¢¢¢¢¢¢¢¢££££¢¢¢£¢¢£		1			1				1
	3881	Haarlem	¢¢¢¢¢¢¢¢¢¢¢¢¢¢¢¢¢¢££¢¢¢¢¢¢¢¢¢¢£¢££££¢¢¢£¢¢¢		1			1				1
	3882	CAS	¢¢¢££££¢¢¢¢¢££¢¢¢¢¢¢¢¢££££££££££££¢¢¢¢¢¢¢¢¢	1				1				1
	3883	T	¢¢¢¢¢¢¢¢¢¢¢¢£££££¢££££££££¢¢¢¢¢¢££££¢¢¢¢¢¢¢	1				1				1
	3884	Ural	¢¢¢¢¢¢¢¢¢¢¢¢£¢¢¢¢¢¢¢¢¢¢¢¢£¢¢£££¢££££¢¢¢¢¢¢¢	1				1				1
	3885	T	¢¢££¢¢¢¢¢¢¢¢¢¢¢£¢¢¢¢¢¢¢¢¢¢¢¢¢¢¢¢££££¢¢¢£¢¢£		2			2				2
	Orphan01	T	¢¢¢¢¢¢¢¢¢££££££££££¢¢¢£¢¢¢¢¢¢¢¢¢££££¢¢¢¢¢¢¢		1					1		1
	Orphan02	T	¢¢¢¢¢¢¢¢¢¢£¢£¢¢¢¢¢¢¢¢¢¢¢¢¢¢¢¢¢¢¢££££¢¢¢¢¢¢¢	1				1				1
	Orphan03	Haarlem	¢¢¢¢¢¢¢¢¢¢¢£££££¢¢¢¢¢¢¢¢¢¢¢¢¢¢£¢££££¢¢¢£¢¢¢	1				1				1
	Orphan04	Unknown	¢¢¢¢¢¢¢¢¢¢¢¢¢¢¢¢¢¢¢¢¢£££¢¢¢£££££££¢¢£¢¢¢¢¢¢		1			1				1
	Orphan05	T	¢¢¢¢££¢£¢¢¢¢£¢¢¢¢¢¢¢¢¢¢¢¢¢¢¢¢¢¢¢££££¢¢¢¢¢¢¢		1			1				1
	Orphan06	EAI	¢¢¢£¢¢¢¢¢¢¢¢£¢¢¢¢¢¢¢¢¢¢¢¢¢¢¢££££¢£¢¢¢¢¢¢¢¢¢		1					1		1
	Orphan07	CAS	¢¢¢££££¢££¢¢£¢¢¢¢¢¢¢¢¢££££££££££££¢¢££¢¢¢¢¢		1			1				1
	Orphan08	Unknown	¢¢££££££££££££££££££££££¢¢¢££¢¢¢¢¢¢¢¢¢¢¢¢¢¢		1					1		1
	Orphan09	Unknown	¢££¢¢££££££££££££££££££££££££££££££££¢¢¢¢¢¢	1						1		1
	Orphan10	Haarlem	¢¢¢¢¢¢¢¢¢¢¢¢¢¢¢¢¢¢¢¢£££££££££££¢££££¢¢¢£¢¢¢	1				1				1
	Orphan11	T	¢¢¢¢£¢¢¢¢¢¢¢¢¢¢£¢¢¢¢¢¢¢¢¢¢¢¢¢¢¢¢££££¢¢¢£¢¢¢	1				1				1
	Orphan12	EAI	¢¢¢¢¢¢¢¢¢¢¢¢¢¢¢¢¢¢¢¢£¢£¢¢¢¢¢££££¢£¢¢¢¢¢¢¢¢¢		1			1				1
	Orphan13	Haarlem	¢¢¢¢¢£¢¢¢¢¢¢¢¢££¢¢¢¢¢¢¢¢¢££££££¢££££¢¢¢¢¢¢¢		1			1				1
	Orphan14	Unknown	¢¢¢¢¢¢¢¢¢¢¢¢¢¢¢£¢¢¢¢¢¢¢¢£££££££££££££££££££	1				1				1
	Orphan15	T	¢¢¢¢¢¢¢¢¢££££¢¢¢¢¢¢¢¢¢£¢££££££¢¢££££¢¢¢¢¢¢¢	1				1				1
	Orphan16	CAS	¢¢¢£££££££¢¢¢¢¢¢¢¢¢¢¢¢££££££££££££¢¢¢¢¢££¢¢		1			1				1
	Orphan17	T	£££££¢¢¢¢¢¢¢¢¢¢¢¢¢¢¢¢¢¢¢¢¢¢¢¢¢¢¢£££££££¢¢¢¢	1				1				1
	Orphan18	Unknown	¢¢¢¢¢¢¢¢¢¢¢¢¢¢¢¢¢¢¢¢¢££¢££££££££££££££¢¢¢¢¢	1				1				1
	Orphan19	EAI	¢¢¢¢¢¢£££¢¢¢¢¢£¢¢¢¢¢¢¢££¢¢¢¢££££¢£¢¢¢¢¢¢¢¢¢			1		1				1
	Orphan20	X	¢¢¢¢¢¢¢¢¢¢¢¢¢¢¢¢¢£¢¢¢¢£¢¢¢¢¢¢¢¢¢££££¢£¢¢¢¢¢		1			1				1
	Orphan21	Unknown	¢¢¢¢¢¢¢¢¢¢¢¢¢£££¢¢¢¢¢¢¢¢¢¢¢¢¢¢££££££¢¢¢¢¢¢¢	1				1				1
	Orphan22	X	¢¢¢£¢¢¢¢¢¢¢¢¢¢¢¢¢£¢¢¢¢¢¢¢¢¢¢¢¢¢¢££££¢£¢¢¢¢¢		1			1				1
	Orphan23	Haarlem	¢¢¢¢¢¢¢¢¢¢¢¢£¢¢¢¢¢¢¢¢¢¢¢¢¢¢¢¢££¢££££¢¢¢£¢¢¢	1				1				1
	Orphan24	T	¢¢¢¢¢¢¢¢¢¢¢¢¢¢¢¢¢¢£££££££££¢¢¢¢¢££££¢££££¢¢	1				1				1
	Orphan25	T	¢¢¢¢¢¢¢¢¢¢¢¢¢¢¢¢¢¢¢££££££¢¢¢¢¢¢¢££££¢££££¢¢	1				1				1
	Orphan26	CAS	¢¢¢££££¢¢¢¢¢¢¢¢¢¢¢¢¢£££££££££££££££££¢¢¢¢¢¢		1					1		1
	Orphan27	Unknown	¢¢¢¢¢¢¢¢¢¢¢¢¢¢¢¢¢¢¢¢¢¢¢¢¢££££¢£££££££££££££	1				1				1
	Orphan28	Ural	¢£¢¢¢¢¢¢¢¢¢¢¢¢¢¢£¢¢¢¢¢¢¢¢¢¢¢£££¢££££¢¢¢¢¢¢¢		1			1				1
	Orphan29	Haarlem	¢¢¢¢¢¢¢¢¢¢¢¢¢¢¢¢£¢¢¢¢¢¢¢¢¢¢¢¢¢£¢££££¢¢¢£¢¢¢	1				1				1
	Orphan30	Haarlem	¢¢¢¢¢¢¢¢££¢¢¢¢¢¢¢¢¢¢¢¢¢¢¢¢¢¢£¢£¢££££¢¢¢¢¢¢¢	1				1				1
	Orphan31	CAS	¢¢¢££££££££££££¢¢¢¢¢¢¢££££££££££££¢¢££¢¢¢¢£		1			1				1
	Orphan32	Unknown	££¢¢¢¢¢¢¢¢¢¢¢¢¢¢¢¢¢¢¢¢£££££££££££££££¢¢¢¢¢¢		1			1				1
	Orphan33	LAM	¢¢¢¢££££££££££££££¢¢££££¢¢¢¢¢¢¢¢££££¢¢¢¢¢¢¢	1				1				1
	Orphan34	Unknown	¢¢¢¢¢¢¢¢¢¢¢¢¢¢¢¢¢£¢¢¢¢¢¢¢¢¢¢¢¢££££££¢¢¢¢¢¢¢		1			1				1
	Orphan35	Unknown	¢¢¢¢¢¢¢¢¢¢¢¢¢¢¢¢¢¢¢£¢¢¢¢£££££££££££££££££££	1				1				1
	Orphan36	Unknown	£££££££¢¢¢¢¢£££££¢££££££££££££££££££¢¢¢¢¢¢¢		1					1		1
	Orphan37	S	££¢¢¢¢¢¢££¢£¢¢¢¢¢¢¢¢¢¢¢¢¢¢¢¢¢¢¢¢££££¢¢¢¢¢¢¢	1				1				1
	Orphan38	CAS	¢¢¢££££¢¢£¢£¢££¢¢¢¢¢£¢££££££££££££¢¢¢¢£¢¢£¢			1				1		1
	Orphan39	Haarlem	¢¢¢¢¢¢¢¢¢¢¢¢¢¢¢¢¢¢¢¢¢¢££¢¢¢¢¢¢£¢££££¢¢¢£¢¢£	1				1				1
	Orphan40	T	¢¢¢¢¢¢££££££££££££¢¢¢¢¢¢¢¢¢¢¢¢¢¢£££££¢¢¢¢¢¢	1				1				1
	Orphan41	Haarlem	¢¢¢¢¢¢¢¢££¢¢¢¢££££££££££¢££¢¢¢£¢££££¢¢¢¢¢¢¢	1				1				1
	Orphan42	Cameroon	¢¢¢¢¢¢¢¢£¢¢¢¢¢¢¢¢¢¢¢¢¢£££¢¢¢¢¢¢¢££££¢¢¢¢¢¢¢		1			1				1
	Orphan43	T	¢¢¢¢¢¢¢¢¢¢¢¢¢¢¢¢¢¢¢¢¢¢£££££¢¢¢¢¢££££¢¢¢¢¢¢¢	1				1				1
	Orphan44	T	¢¢£££££££££££££££££££¢¢¢¢¢¢¢¢¢¢¢££££¢¢¢¢¢¢¢	1				1				1
	Orphan45	Haarlem	¢¢¢¢¢¢¢¢¢¢£££££££££££££¢¢££££££¢££££¢¢¢¢¢¢¢	1				1				1
	Orphan46	Haarlem	¢¢¢¢¢¢¢¢¢¢¢¢£¢¢¢¢¢¢¢¢¢¢¢¢¢¢££££¢££££¢¢¢¢¢¢¢		1			1				1
	Orphan47	T	¢¢¢¢¢¢¢£¢¢¢¢¢¢¢¢¢¢¢¢¢¢¢¢¢¢¢¢¢¢¢¢££££¢¢¢£¢¢¢	1				1				1
	Orphan48	T	¢¢¢£¢¢¢¢¢¢¢¢¢¢¢¢¢¢¢¢¢¢£¢££££££¢¢££££¢¢¢¢¢¢¢		1			1				1
	Orphan49	Haarlem	¢¢¢¢¢¢¢¢¢¢¢¢¢¢¢¢¢£¢¢¢¢¢¢¢¢¢¢¢¢£¢££££¢¢££¢¢¢	1				1				1
	Orphan50	EAI	¢££¢¢¢¢¢¢¢¢¢¢¢¢¢¢¢£¢¢¢¢¢¢¢¢¢££££¢£¢¢¢¢¢££¢¢		1			1				1
	Orphan51	Unknown	¢¢¢¢¢¢¢¢¢¢¢¢¢¢¢¢¢¢¢¢¢¢¢¢¢¢£¢¢¢£££££££¢¢£¢¢¢	1				1				1
	Total			733	264	51		929	17	100	2	1048
